# Supplementary material for: T-Allele Carriers of Mono Carboxylate Transporter One Gene Polymorphism rs1049434 Demonstrate Altered Substrate Metabolization during Exhaustive Exercise
Source: Genes (Basel). 2024 Jul 14;15(7):918. doi: 10.3390/genes15070918 (PMC11275951; doi:10.3390/genes15070918)
Supplement: Supplementary file 1 [file genes-15-00918-s001.zip]

Archive with 3 entries (3 files):
- Table S1 R2.pdf
- Table S2 R2.pdf
- Table S3 R2.pdf
